# Supplementary material for: Evaluation of Alpha1 Antitrypsin Deficiency-Associated Mutations in People with Cystic Fibrosis
Source: J Clin Med. 2025 Sep 25;14(19):6789. doi: 10.3390/jcm14196789 (PMC12524791; doi:10.3390/jcm14196789)
Supplement: Supplementary file 1 [file jcm-14-06789-s001.zip]

Archive with 3 entries (2 files):
- jcm-3798105-supplementary/
- jcm-3798105-supplementary/jcm-3798105-supplementary.docx
- jcm-3798105-supplementary/jcm-3798105-supplementary.pdf
